# Supplementary material for: The Stabilization of S100A9 Structure by Calcium Inhibits the Formation of Amyloid Fibrils
Source: Int J Mol Sci. 2023 Aug 25;24(17):13200. doi: 10.3390/ijms241713200 (PMC10488161; doi:10.3390/ijms241713200)
Supplement: Supplementary file 1 [file ijms-24-13200-s001.zip]

Archive with 1 entries (1 files):
- ijms-2546307-supplementary.pdf
